# Supplementary material for: Combined Analysis of Plasma Amphiregulin and Heregulin Predicts Response to Cetuximab in Metastatic Colorectal Cancer
Source: PLoS One. 2015 Nov 16;10(11):e0143132. doi: 10.1371/journal.pone.0143132 (PMC4646631; doi:10.1371/journal.pone.0143132)
Supplement: S1 Dataset — (XLSX) [file pone.0143132.s001.xlsx]

## Sheet: data set
patients ID	sex	age	primary tumor site	PS	regimen	PFS	censoring for PFS	Amphiregulin（pg/ml）	Heregulin（pg/ml）	PFS, H/L(High AR/Low HRG), ROC	PFS, H/H, ROC	PFS, L/L, ROC	PFS, L/H, ROC	OS	censoring for OS	OS, H/L(High AR/Low HRG),ROC	OS, H/H, ROC	OS, L/L, ROC	OS, L/H, ROC	Response
1	m	62	rectum	1	CPT11	47		8.2	1300			1		214				1		PD
2	m	60	colon	1	CPT11	416		132.6	389	1				1065		1				PR
4	m	67	rectum	1	CPT11	46		6.5	9180				1	130					1	PD
5	f	73	colon	1	c225 alone	36		6.5	9490				1	87					1	PD
6	f	46	colon	1	c225 alone	144		1.2	2510				1	144					1	SD
7	m	60	colon	1	CPT11	37		25.3	18045		1			83			1			PD
8	m	66	rectum	1	CPT11	201		12.9	491			1		366				1		SD
9	m	78	rectum	1	c225 alone	182		17.6	654	1				345		1				PR
10	m	55	rectum	1	CPT11	97		10	6835				1	124					1	SD
13	m	58	rectum	1	CPT11	182		2.94	2032			1		371				1		PR
15	m	61	colon	1	CPT11	66		3.5	6295				1	200					1	PD
18	f	75	colon	2	c225 alone	147		327.6	507	1				317		1				PR
19	f	71	rectum	1	CPT11	54		18.8	4545		1			54			1			PD
21	f	59	rectum	1	CPT11	161		71.8	0	1				202		1				SD
22	m	41	rectum	2	c225 alone	22		11.2	2625				1	27					1	PD
25	f	68	colon	2	c225 alone	26		15.9	8210				1	65					1	PD
27	m	64	colon	1	CPT11	231		2.827	1371				1	538	censor				0	SD
28	m	80	colon	1	CPT11	70		4.1	698			1		99				1		SD
30	f	51	colon	1	c225 alone	70		47.6	4409		1			164			1			PD
33	m	58	rectum	1	CPT11	42		153.5	8101		1			56			1			PD
34	m	53	colon	1	CPT11	105		0	1229			1		598	censor			0		SD
35	m	68	colon	2	c225 alone	51		21.8	2284		1			71			1			PD
36	m	64	rectum	1	CPT11	62		2.4	724			1		166				1		PD
37	f	41	colon	1	CPT11	60		48.8	12811		1			538	censor		0			PD
38	f	70	colon	1	CPT11	41		8.2	291			1		41				1		PD
40	m	53	colon	1	CPT11	119		0	344			1		210	censor			0		SD
41	m	85	colon	1	CPT11	237		0	0			1		1064	censor			0		SD
42	m	62	rectum	1	CPT11	295		83.1	1204	1				581	censor	0				PR
43	m	66	rectum	1	CPT11	330		2.9	504			1		368	censor			0		PR
44	m	67	rectum	1	CPT11	152		9.4	5014				1	364	censor				0	SD
46	m	52	colon	1	CPT11	76		1.2	3857				1	178					1	PD
47	f	67	colon	1	CPT11	30		11.8	4222				1	104					1	PD
48	f	60	rectum	1	CPT11	35		5.3	3242				1	150					1	PD
52	f	54	colon	1	CPT11	124		6.5	1284			1		231				1		PR
55	m	59	rectum	1	CPT11	342		30	389	1				632		1				PR
56	m	37	rectum	1	CPT11	26		24.6	124	1				64		1				PD
57	f	64	colon	1	c225 alone	216		118.5	49	1				356		1				PR
58	m	70	rectum	1	CPT11	114	censor	18	0	0				114	censor	0				SD
59	f	54	rectum	1	CPT11	77		188.8	509	1				95	censor	0				PD
60	m	54	colon	1	CPT11	260		105.1	1719		1			505	censor		0			PR
62	m	61	rectum	1	CPT11	85	censor	164.2	3159		0			85	censor		0			PR
63	m	62	colon	1	CPT11	141		0	649			1		174				1		SD
64	m	72	colon	2	c225 alone	168		326.4	8984		1			226			1			SD
65	f	67	colon	1	CPT11	245		0	1979				1	512	censor				0	SD
66	f	58	colon	1	CPT11	73	censor	35.3	2294		0			73	censor		0			PR
69	f	56	colon	1	CPT11	341		0	2799				1	215					1	SD
70	f	70	colon	1	CPT11	204		0	1344				1	518	censor				0	SD
76	m	68	colon	1	CPT11	230		19.9	491	1				340	censor	0				PR
78	f	67	colon	1	c225 alone	216		37.3	774	1				333	censor	0				SD
80	m	68	colon	1	CPT11	81		0	463			1		129				1		PD
